# Supplementary material for: Correlation between Higher Aging Males’ Symptoms Scores and a Higher Risk of Lower Urinary Tract Symptoms
Source: J Clin Med. 2023 Dec 6;12(24):7528. doi: 10.3390/jcm12247528 (PMC10744136; doi:10.3390/jcm12247528)
Supplement: Supplementary file 1 [file jcm-12-07528-s001.zip]

Archive with 2 entries (2 files):
- jcm-2706289-Supplementally File S1.pdf
- jcm-2706289-supplementary Figure S1.pdf
